# Supplementary material for: Yoga for hypertensive patients: a study on barriers and facilitators of its implementation in primary care
Source: Glob Health Action. 2021 Jul 29;14(1):1952753. doi: 10.1080/16549716.2021.1952753 (PMC8330799; doi:10.1080/16549716.2021.1952753)
Supplement: Supplemental Material [file ZGHA_A_1952753_SM0341.zip]

Archive with 4 entries (3 files):
- Supplementray files/
- Supplementray files/Supplementary file 1. COREQ Checklist.pdf
- Supplementray files/Supplementary file 2. Characteristics of subsample .docx
- Supplementray files/Supplementary file 2. Template of prior themes and codes.docx
